# Supplementary material for: Identification of VASH1 as a Potential Prognostic Biomarker of Lower-Grade Glioma by Quantitative Proteomics and Experimental Verification
Source: J Oncol. 2022 Nov 30;2022:2621969. doi: 10.1155/2022/2621969 (PMC9729035; doi:10.1155/2022/2621969)
Supplement: Supplementary Materials — Supplementary Table 1: Analysis of the correlation between VASH1 expression and diverse drug sensitivity by GDCS database; Supplementary Table 2: Analysis of the correlation between VASH1 expression and diverse drug sensitivity by CTRP database. Original images: Original images (Transwell) and original images (western-blot). Original data: Original data(PCR). [file 2621969.f1.zip]

Archive with 2 entries (2 files):
- (Supplementary)Table.S2.docx
- Supplementary(Table.S1).docx
